# Supplementary material for: Predictive Discriminant Validity of the 20-Item Toronto Alexithymia Scale: Incremental Prediction of Emotion Regulation Beyond Psychological Distress
Source: Behav Sci (Basel). 2026 May 27;16(6):854. doi: 10.3390/bs16060854 (PMC13296069; doi:10.3390/bs16060854)
Supplement: Supplementary file 1 [file behavsci-16-00854-s001.zip]

Archive with 1 entries (1 files):
- behavsci-4218153-supplementary.pdf
